# Supplementary material for: MicroRNA-155 mediates multiple gene regulations pertinent to the role of human adipose-derived mesenchymal stem cells in skin regeneration
Source: Front Bioeng Biotechnol. 2024 Mar 18;12:1328504. doi: 10.3389/fbioe.2024.1328504 (PMC10982420; doi:10.3389/fbioe.2024.1328504)
Supplement: Supplementary file 1 [file Table2.XLSX]

## Sheet: Proteome Array
Target Name	Alternate Nomenclature	A220316	A220318	A220329	K200821	K200828	K220829	MEAN Difference	p-value (1-tailed)
FGF-7	FGF7,KGF	52806	63261.5	42880.5	623.5	776.5	2096	51817.3	0.00612253
CD31	PECAM-1	188052	179328	52916.5	979.5	3700.5	9892	135241	0.044901
Endoglin	ENG	239752	222265	237660	1427	46477.5	4511	215754	0.000879097
Chitinase 3-like 1	CHI3L1, YKL-40	212106	217159	174486	2703.5	18479	4659	192637	0.00101009
FGF basic	FGF2	215746	221672	235706	8194.5	3103.5	24916	212303	9.87413e-06
DPPIV	CD26, DPP4, Dipeptidyl-peptidase IV	200344	222278	172228	32770.5	11890	7970	180740	0.000746704
VCAM-1	VCAM1	76559.5	60479	38026	3126	5341	6186	53470.5	0.0201028
TIM-3	HAVCR2	19660	13981	29969	1292	1653	3285	19126.7	0.0263736
Complement Factor D	Adipsin, CFD	21642.5	33277	25070.5	957.5	3110	6133	23263.2	0.00558757
Angiogenin	ANG	14294	33213	16660.5	771	1905.5	8234	17752.3	0.0406839
MCP-1	CCL2	39853	32173	27677	2205	3428.5	7854	28738.5	0.00305017
SDF-1α	CXCL12	31918.5	29920.5	19667	3517	5175	5004	22603.3	0.0126026
ENA-78	CXCL5	5117.5	13578	11450	809	1694	4208	7811.5	0.0379596
Apolipoprotein A-I	APOA1	19482	27283	26250.5	2618	5795	6973	19209.8	0.00292534
Complement Component C5/C5a	C5AR1	9592	15958	18995	3735.5	3868.5	2084	11619	0.0236531
BAFF	BLyS, TNFSF13B	12326	9799.5	23339.5	2462.5	2776	4400	11942.2	0.0499485
FGF-19	FGF19	47768.5	48698.5	50388	10526.5	10332.5	11639	38119	1.14416e-05
CD14		38512	50475.5	23544.5	8321	13257	4815	28713	0.0277247
CD40 ligand	CD40LG	17353.5	21942	22813.5	2691.5	6150	6959	15436.2	0.00123675
Pentraxin 3	PTX3	142648	144820	222226	35138	48892.5	61437.5	121408	0.0174984
Cystatin C	CST3	16300	20661	33098	8377	5334	6544	16601.3	0.0383603
IL-18 Bpa	////	8634	8116.5	10592.5	1678.5	3594	3456	6204.83	0.00177426
PDGF-AA	////	29822.5	51532.5	29933	6200.5	24903	10093	23363.8	0.0336246
IL-17A	IL-17, CTLA8	30928.5	23808.5	46307.5	6945.5	15544.5	23674	18293.5	0.0480883
TfR	CD71, TFR1, TFRC, TRFR	159626	174772	186256	39249	134862	76673	89956.3	0.037259
GM-CSF	CSF2	28945.5	31820.5	31729.5	25780	22895.5	14888	9644	0.0438857
IL-8	CXCL8	67150	60477	19327.5	6944	25008.5	5674	36442.7	0.0603602
Angiopoietin-1	Ang-1, ANGPT1	7233	9662.5	20465.5	1397.5	2297.5	5478	9396	0.0688345
Serpin E1	PAI-I, PAI-1, Nexin	236652	221976	232414	31617.5	106302	201000	117374	0.0689241
MMP-9	CLG4B, Gelatinase B	236058	153098	45210.5	4224	42827	12726	124863	0.0735343
Adiponectin	Acrp30	92827	53928	16609	4813.5	4302	4422	49942.2	0.0756323
Osteopontin	OPN	150052	97583	24740.5	5765	15267.5	7166	81392.2	0.0767698
IL-11	////	9169.5	9675	33485	0	0	0	17443.2	0.0808563
ICAM-1	CD54	50976	130015	20160.5	0	0	0	67050.5	0.0884629
uPAR	PLAUR	122119	98030.5	78491.5	25746	63992	94261.5	38213.8	0.0959017
IGFBP-3	////	4857.5	41278	84509.5	0	0	0	43548.3	0.0995421
VEGF	BEGFA	6254	10752	14628.5	5137	9469.5	2759	4756.33	0.102316
Vitamin D BP	VDB, DBP, VDBP	30018	32786.5	69720.5	11425.5	24855.5	35135.5	20369.5	0.126774
Dkk-1	Dickkopf-1	104092	27539	156414	12200.5	39125	63848	57624	0.130146
M-CSF	CSF1	20867	21708.5	58392.5	9936	15551.5	21219.5	18087	0.139339
Kallikrein 3	PSA, KLK3	55612.5	38969.5	70417	31230.5	44007	51216.5	12848.3	0.155161
BDNF	Brain-derived Neurotrophic Factor	27398	26893.5	69074	20522	21779	24932	18710.8	0.156099
GDF-15	MIC-1	18896.5	53811	42442.5	37895	25914	14409	12310.7	0.19107
CD30	TNFRSF8	21413	30666.5	25569	20754.5	30270.5	6630	6664.5	0.220934
Angiopoietin-2	Ang-2, ANGPT2	32180	31601.5	78139.5	20255.5	32825	43845.5	14998.3	0.222216
IFN-γ	IFNG	29594	40884.5	98801.5	23985	35366	56795	17711.3	0.254891
IL-32	////	12614.5	18860.5	37392.5	7797	12376	51216.5	-840.667	0.480236
IL-1ra	IL-1F3	70464	69478	36381.5	73415	55979	57572.5	-3547.67	0.397761
IL-1β	IL-1F2	0	0	0	1703	1502.5	33732.5	-12312.7	0.184607
Emmprin	CD147, Basigin	238707	221801	237242	248916	250879	238769	-13604.5	0.0580648
Thrombospondin-1	THBS1, TSP-1	33793	45379	109196	22965.5	136755	105073	-25475	0.286965
MIF	////	116696	199334	199022	223970	216448	189741	-38369.3	0.148339
Lipocalin-2	NGAL, LCN2, Siderocalin	14724	18421.5	27990	20475	15511	187592	-54147.7	0.21973
IL-1α	IL-1A	30174	33959.5	83037.5	170548	199238	171874	-131496	0.00294751
EGF	Epidermal Growth Factor	22203	14435.5	14912.5	251213	240032	158461	-199385	0.0100945
