# Supplementary material for: MicroRNA-155 mediates multiple gene regulations pertinent to the role of human adipose-derived mesenchymal stem cells in skin regeneration
Source: Front Bioeng Biotechnol. 2024 Mar 18;12:1328504. doi: 10.3389/fbioe.2024.1328504 (PMC10982420; doi:10.3389/fbioe.2024.1328504)
Supplement: Supplementary file 2 [file Table3.XLSX]

## Sheet: Integrated Analysis
Upregulated proteins	Corresponding protein-coding gene	UniProtID	Downregulated miRNAs	Upregulated miRNAs					Fisher's Exact Test	Protein	miRNA
Apolipoprotein A-I	APOA1	P02647	…..	hsa-miR-3663-3p					Upregulated	26	264
									Downregulated	2	114
Angiogenin	ANG	P03950	hsa-miR-7641	hsa-miR-3135b					The two-tailed P value equals 0.0082
			hsa-miR-4481	hsa-miR-4758-5p					The association between rows (groups) and columns (outcomes)
			…..	hsa-miR-4745-5p					is considered to be very statistically significant.
			…..	hsa-miR-143-5p
			…..	hsa-miR-409-3p
Complement Component C5/C5a	C5AR1	P21730	hsa-miR-26b-5p	…..
CD40 ligand	CD40LG	P29965	…..	hsa-miR-625-5p
			…..	hsa-miR-637
Cystatin C	CST3	P01034	hsa-miR-26b-5p	…..
ENA-78	CXCL5	P42830	…..	hsa-miR-410-3p
			…..	hsa-miR-495-3p
Endoglin	ENG	P17813	…..	hsa-miR-3196
			…..	hsa-miR-486-3p
			…..	hsa-miR-1228-5p
			…..	hsa-miR-6722-3p
			…..	hsa-miR-4763-3p
			…..	hsa-miR-6816-5p
			…..	hsa-miR-3180-3p
			…..	hsa-miR-3180
FGF basic	FGF2	P09038	hsa-miR-15b-5p	hsa-miR-181c-3p
			hsa-miR-92a-3p	hsa-miR-92b-3p
			hsa-miR-936	hsa-miR-222-5p
				hsa-miR-155-5p
				hsa-miR-424-5p
				hsa-miR-376a-3p
				hsa-miR-140-5p
				hsa-miR-495-3p
				hsa-miR-503-5p
				hsa-miR-199a-3p
				hsa-miR-199b-3p
FGF-7	FGF7	P21781	hsa-miR-20a-5p	hsa-miR-155-5p
FGF-19	FGF19	O95750		hsa-miR-193a-5p
				hsa-miR-615-5p
MCP-1	CCL2	P13500	hsa-miR-26b-5p	hsa-miR-155-5p
Pentraxin 3	PTX3	P26022		hsa-miR-21-5p
SDF-1α	CXCL12	P48061		hsa-miR-329-3p
				hsa-miR-31-5p
TfR	TFRC	P02786	hsa-miR-200a-3p	hsa-miR-125a-5p
			hsa-miR-375	hsa-miR-1301-3p
			hsa-miR-342-3p	hsa-miR-218-5p
			hsa-miR-210-3p	hsa-miR-22-3p
			hsa-miR-181a-5p	hsa-miR-34a-5p
				hsa-miR-3185
TIM-3	HAVCR2	Q8TDQ0		hsa-miR-6089
				hsa-miR-30c-2-3p
VCAM-1	VCAM1	P19320	hsa-miR-200a-3p	hsa-miR-22-5p
			hsa-miR-181a-5p	hsa-miR-155-5p
