# Supplementary material for: MicroRNA-155 mediates multiple gene regulations pertinent to the role of human adipose-derived mesenchymal stem cells in skin regeneration
Source: Front Bioeng Biotechnol. 2024 Mar 18;12:1328504. doi: 10.3389/fbioe.2024.1328504 (PMC10982420; doi:10.3389/fbioe.2024.1328504)
Supplement: Supplementary file 5 [file Table6.XLSX]

## Sheet: Matched-PEA
Pathway name	#Entities found	#Entities total	Entities ratio	Entities pValue	Entities FDR	#Reactions found
Estrogen-dependent gene expression	20	154	0.0101429	3.02491e-05	0.00175445	63
Interleukin-4 and Interleukin-13 signaling	22	211	0.0138971	0.000282659	0.00876244	22
MAPK family signaling cascades	31	380	0.025028	0.00118645	0.0243983	91
PIP3 activates AKT signaling	26	321	0.0211421	0.00312439	0.0437415	44
Regulation of lipid metabolism by PPARalpha	17	177	0.0116578	0.00306898	0.0429657	44
Signal Transduction	199	3023	0.199104	2.56414e-09	7.82061e-07	1145
Signaling by Interleukins	48	658	0.0433379	0.000729688	0.0182422	186
Signaling by Receptor Tyrosine Kinases	50	621	0.040901	5.87093e-05	0.00293546	377
Transcriptional regulation of pluripotent stem cells	10	45	0.00296384	4.57624e-05	0.00247117	13
