# Supplementary material for: MicroRNA-155 mediates multiple gene regulations pertinent to the role of human adipose-derived mesenchymal stem cells in skin regeneration
Source: Front Bioeng Biotechnol. 2024 Mar 18;12:1328504. doi: 10.3389/fbioe.2024.1328504 (PMC10982420; doi:10.3389/fbioe.2024.1328504)
Supplement: Supplementary file 6 [file Table4.XLSX]

## Sheet: PEA-Upreg miRNA-target genes
Pathway name	#Entities found	#Entities total	Entities ratio	Entities pValue	Entities FDR	#Reactions found
Signaling by TGF-beta Receptor Complex	25	107	0.00704736	4.58857e-11	6.99758e-08	94
Gene expression (Transcription)	141	1893	0.124679	7.10773e-10	5.41609e-07	454
Signaling by TGFB family members	26	136	0.00895739	1.24998e-09	6.34989e-07	107
Generic Transcription Pathway	122	1588	0.104591	2.29582e-09	7.82061e-07	359
Signal Transduction	199	3023	0.199104	2.56414e-09	7.82061e-07	1145
Transcriptional activity of SMAD2/SMAD3:SMAD4 heterotrimer	17	64	0.00421524	9.21855e-09	1.90575e-06	49
Transcriptional Regulation by MECP2	21	100	0.00658631	1.00303e-08	1.90575e-06	77
RNA Polymerase II Transcription	127	1730	0.113943	1.46713e-08	2.47945e-06	407
SMAD2/SMAD3:SMAD4 heterotrimer regulates transcription	13	44	0.00289798	1.53831e-07	2.12287e-05	23
Diseases of signal transduction by growth factor receptors and second messengers	49	498	0.0327998	3.63082e-07	4.61114e-05	278
Circadian Clock	19	105	0.00691563	4.68062e-07	5.47633e-05	53
RHO GTPase cycle	45	460	0.030297	1.27734e-06	0.000137953	58
Downregulation of SMAD2/3:SMAD4 transcriptional activity	11	38	0.0025028	1.66724e-06	0.000158388	26
TGF-beta receptor signaling activates SMADs	12	50	0.00329316	3.81957e-06	0.000339294	40
Signaling by TGF-beta Receptor Complex in Cancer	6	9	0.000592768	4.03922e-06	0.000339294	7
MECP2 regulates transcription factors	6	10	0.000658631	7.31997e-06	0.000585598	8
ESR-mediated signaling	29	257	0.0169268	7.90622e-06	0.000600873	98
Regulation of MECP2 expression and activity	10	39	0.00256866	1.38583e-05	0.000997794	14
MECP2 regulates neuronal receptors and channels	9	32	0.00210762	1.81727e-05	0.00124122	26
Loss of Function of TGFBR1 in Cancer	5	7	0.000461042	1.88064e-05	0.00124122	2
Heme signaling	13	70	0.00461042	2.26266e-05	0.00142548	8
Oncogenic MAPK signaling	15	93	0.00612527	2.75387e-05	0.00167986	43
Estrogen-dependent gene expression	20	154	0.0101429	3.02491e-05	0.00175445	63
Loss of Function of SMAD2/3 in Cancer	5	8	0.000526905	3.53485e-05	0.00197952	2
Transcriptional regulation of pluripotent stem cells	10	45	0.00296384	4.57624e-05	0.00247117	13
FOXO-mediated transcription	16	110	0.00724495	5.07955e-05	0.00264137	31
Signaling by Receptor Tyrosine Kinases	50	621	0.040901	5.87093e-05	0.00293546	377
RAC3 GTPase cycle	15	100	0.00658631	6.16774e-05	0.00298731	4
Developmental Biology	87	1279	0.084239	6.35597e-05	0.00298731	214
RHOG GTPase cycle	13	78	0.00513732	6.70638e-05	0.00308494	5
RAC1 GTPase cycle	22	191	0.0125799	7.15104e-05	0.00314646	5
RHOC GTPase cycle	13	79	0.00520319	7.60404e-05	0.00326974	6
Signaling by Nuclear Receptors	35	387	0.025489	9.03544e-05	0.00379108	123
RAC2 GTPase cycle	14	92	0.00605941	9.24654e-05	0.00379108	5
SUMO E3 ligases SUMOylate target proteins	21	183	0.012053	0.000108863	0.00435453	33
Oncogene Induced Senescence	9	42	0.00276625	0.000142178	0.00554493	14
Transcriptional regulation of white adipocyte differentiation	15	109	0.00717908	0.000156381	0.00594247	16
Signaling by ALK	9	43	0.00283211	0.000169004	0.00599141	18
RUNX3 regulates BCL2L11 (BIM) transcription	4	6	0.000395179	0.000171183	0.00599141	2
TGFBR1 KD Mutants in Cancer	4	6	0.000395179	0.000171183	0.00599141	1
STAT3 nuclear events downstream of ALK signaling	6	18	0.00118554	0.000184485	0.00627248	10
SUMOylation	21	192	0.0126457	0.000206733	0.00682218	33
Signaling by NTRKs	19	166	0.0109333	0.000234562	0.00774053	86
FOXO-mediated transcription of cell cycle genes	7	27	0.0017783	0.000250661	0.00802115	10
Interleukin-4 and Interleukin-13 signaling	22	211	0.0138971	0.000282659	0.00876244	22
SMAD2/3 Phosphorylation Motif Mutants in Cancer	4	7	0.000461042	0.000306192	0.00949195	1
MECP2 regulates transcription of neuronal ligands	5	13	0.000856221	0.000333751	0.0100125	8
Loss of Function of SMAD4 in Cancer	3	3	0.000197589	0.000359537	0.010067	1
SMAD4 MH2 Domain Mutants in Cancer	3	3	0.000197589	0.000359537	0.010067	1
SMAD2/3 MH2 Domain Mutants in Cancer	3	3	0.000197589	0.000359537	0.010067	1
RHOV GTPase cycle	8	39	0.00256866	0.000438104	0.0122669	1
Constitutive Signaling by NOTCH1 t(7;9)(NOTCH1:M1580_K2555) Translocation Mutant	4	8	0.000526905	0.000504349	0.0136174	5
Signaling by NOTCH1 t(7;9)(NOTCH1:M1580_K2555) Translocation Mutant	4	8	0.000526905	0.000504349	0.0136174	5
FOXO-mediated transcription of cell death genes	6	23	0.00151485	0.00066646	0.0170637	5
RHOB GTPase cycle	11	75	0.00493974	0.000682164	0.0170637	3
Signaling by Rho GTPases	51	709	0.046697	0.000682547	0.0170637	114
Signaling by Interleukins	48	658	0.0433379	0.000729688	0.0182422	186
RAS signaling downstream of NF1 loss-of-function variants	4	9	0.000592768	0.000780069	0.0195017	1
Signaling by NTRK2 (TRKB)	7	33	0.00217348	0.000813587	0.0195261	34
Elastic fibre formation	8	45	0.00296384	0.00109362	0.0243983	13
Signaling by Rho GTPases, Miro GTPases and RHOBTB3	51	725	0.0477508	0.00109923	0.0243983	114
Defective binding of RB1 mutants to E2F1,(E2F2, E2F3)	5	17	0.00111967	0.00110382	0.0243983	1
Aberrant regulation of mitotic G1/S transition in cancer due to RB1 defects	5	17	0.00111967	0.00110382	0.0243983	1
MAPK family signaling cascades	31	380	0.025028	0.00118645	0.0243983	91
MAP kinase activation	10	69	0.00454456	0.00128412	0.0243983	19
Death Receptor Signalling	17	164	0.0108016	0.0014142	0.0268698	42
Regulation of PTEN gene transcription	10	70	0.00461042	0.00142618	0.0270975	10
Loss of MECP2 binding ability to 5mC-DNA	3	5	0.000329316	0.00155821	0.0280483	2
Downstream signal transduction	7	37	0.00243694	0.00155824	0.0280483	16
BH3-only proteins associate with and inactivate anti-apoptotic BCL-2 members	4	11	0.000724495	0.00162327	0.0288348	5
p75 NTR receptor-mediated signalling	13	110	0.00724495	0.00163689	0.0288348	27
Signaling by PDGFRA extracellular domain mutants	5	19	0.0012514	0.00179062	0.0288348	7
Signaling by PDGFRA transmembrane, juxtamembrane and kinase domain mutants	5	19	0.0012514	0.00179062	0.0288348	7
TICAM1, RIP1-mediated IKK complex recruitment	5	19	0.0012514	0.00179062	0.0288348	2
SARS-CoV-1 targets host intracellular signalling and regulatory pathways	5	19	0.0012514	0.00179062	0.0288348	2
Downregulation of TGF-beta receptor signaling	6	28	0.00184417	0.00180218	0.0288348	28
Signaling by KIT in disease	6	28	0.00184417	0.00180218	0.0288348	26
RAF-independent MAPK1/3 activation	6	28	0.00184417	0.00180218	0.0288348	12
Signaling by phosphorylated juxtamembrane, extracellular and kinase domain KIT mutants	6	28	0.00184417	0.00180218	0.0288348	11
RHOA GTPase cycle	16	154	0.0101429	0.00188263	0.0301221	5
Nuclear Receptor transcription pathway	11	86	0.00566423	0.00199612	0.0319379	2
RUNX1 interacts with co-factors whose precise effect on RUNX1 targets is not known	7	39	0.00256866	0.00208908	0.0334253	4
Signaling by NTRK1 (TRKA)	15	143	0.00941843	0.00235132	0.0376211	37
Gastrulation	6	30	0.00197589	0.00253196	0.0379795	13
CDC42 GTPase cycle	16	159	0.0104722	0.00256955	0.0385433	6
Drug-mediated inhibition of CDK4/CDK6 activity	3	6	0.000395179	0.00260547	0.039082	2
Cyclin D associated events in G1	8	52	0.00342488	0.00266142	0.0399214	14
G1 Phase	8	52	0.00342488	0.00266142	0.0399214	14
PPARA activates gene expression	17	175	0.011526	0.00274115	0.0411172	41
Interleukin-7 signaling	6	31	0.00204176	0.00297073	0.0415902	17
TP53 Regulates Transcription of Cell Cycle Genes	9	65	0.0042811	0.00297236	0.0416131	13
Regulation of lipid metabolism by PPARalpha	17	177	0.0116578	0.00306898	0.0429657	44
Interleukin-17 signaling	10	78	0.00513732	0.00308365	0.0431711	19
PIP3 activates AKT signaling	26	321	0.0211421	0.00312439	0.0437415	44
Regulation of RUNX1 Expression and Activity	6	32	0.00210762	0.00346395	0.0484953	14
