# Supplementary material for: MicroRNA-155 mediates multiple gene regulations pertinent to the role of human adipose-derived mesenchymal stem cells in skin regeneration
Source: Front Bioeng Biotechnol. 2024 Mar 18;12:1328504. doi: 10.3389/fbioe.2024.1328504 (PMC10982420; doi:10.3389/fbioe.2024.1328504)
Supplement: Supplementary file 7 [file Table5.XLSX]

## Sheet: PEA-Upreg Proteins
Pathway name	#Entities found	#Entities total	Entities ratio	Entities pValue	FDR	#Reactions found
ABC transporters in lipid homeostasis	1	29	0.002	4.29E-2	4.29E-2	1
Amyloid fiber formation	2	89	0.006	7.95E-3	1.59E-2	2
Assembly of active LPL and LIPC lipase complexes	1	30	0.002	4.43E-2	4.43E-2	1
ATF4 activates genes in response to endoplasmic reticulum stress	2	34	0.002	1.22E-3	4.88E-3	1
betaKlotho-mediated ligand binding	1	6	0	9.02E-3	1.8E-2	2
Cellular hexose transport	1	28	0.002	4.14E-2	4.14E-2	1
Chemokine receptors bind chemokines	4	57	0.004	1.64E-6	0.00009	4
Chylomicron assembly	1	14	0.001	2.09E-2	2.68E-2	3
Chylomicron remodeling	1	17	0.001	2.53E-2	2.68E-2	2
Class A/1 (Rhodopsin-like receptors)	6	414	0.027	2.72E-5	1.12E-3	6
Complement cascade	2	156	0.01	2.3E-2	2.68E-2	2
Cytokine Signaling in Immune system	8	1.115	0.073	1.48E-4	1.99E-3	13
Downstream signaling of activated FGFR4	2	36	0.002	1.37E-3	5.46E-3	22
Estrogen-dependent gene expression	2	154	0.01	2.24E-2	2.68E-2	2
FGFR1 ligand binding and activation	1	21	0.001	3.12E-2	3.12E-2	4
FGFR1b ligand binding and activation	1	9	0.001	1.35E-2	2.68E-2	2
FGFR1c ligand binding and activation	1	15	0.001	2.24E-2	2.68E-2	2
FGFR2 ligand binding and activation	2	26	0.002	7.2E-4	3.87E-3	5
FGFR2b ligand binding and activation	2	14	0.001	2.11E-4	2.05E-3	3
FGFR2c ligand binding and activation	1	17	0.001	2.53E-2	2.68E-2	2
FGFR3 ligand binding and activation	1	19	0.001	2.83E-2	2.83E-2	2
FGFR3c ligand binding and activation	1	18	0.001	2.68E-2	2.68E-2	2
FGFR4 ligand binding and activation	2	17	0.001	3.1E-4	2.79E-3	4
FGFRL1 modulation of FGFR1 signaling	1	14	0.001	2.09E-2	2.68E-2	1
FRS-mediated FGFR1 signaling	1	31	0.002	4.58E-2	4.58E-2	9
FRS-mediated FGFR2 signaling	2	34	0.002	1.22E-3	4.88E-3	9
FRS-mediated FGFR3 signaling	1	27	0.002	0.04	0.04	9
FRS-mediated FGFR4 signaling	2	28	0.002	8.32E-4	4.16E-3	9
G alpha (i) signalling events	4	426	0.028	3.53E-3	1.06E-2	3
GPCR downstream signalling	4	795	0.052	2.96E-2	2.96E-2	3
GPCR ligand binding	6	609	0.04	2.28E-4	2.05E-3	6
HDL assembly	1	18	0.001	2.68E-2	2.68E-2	6
HDL clearance	1	9	0.001	1.35E-2	2.68E-2	5
HDL remodeling	1	24	0.002	3.56E-2	3.56E-2	10
IGF1R signaling cascade	3	72	0.005	1.74E-4	1.99E-3	1
Immune System	12	2.703	0.177	1.86E-4	2.04E-3	20
Insulin receptor signalling cascade	3	72	0.005	1.74E-4	1.99E-3	1
Interleukin-10 signaling	2	86	0.006	7.45E-3	1.56E-2	1
Interleukin-4 and Interleukin-13 signaling	6	211	0.014	5.81E-7	4.82E-5	3
Intracellular signaling by second messengers	3	368	0.024	1.74E-2	2.68E-2	1
IRS-mediated signalling	3	65	0.004	1.29E-4	1.99E-3	1
IRS-related events triggered by IGF1R	3	69	0.005	1.54E-4	1.99E-3	1
MAPK family signaling cascades	3	380	0.025	1.89E-2	2.68E-2	1
MAPK1/MAPK3 signaling	3	329	0.022	1.29E-2	2.58E-2	1
Negative regulation of FGFR2 signaling	2	41	0.003	1.76E-3	5.55E-3	3
Negative regulation of FGFR4 signaling	2	35	0.002	1.29E-3	5.17E-3	3
Negative regulation of the PI3K/AKT network	3	137	0.009	1.12E-3	4.6E-3	1
Neutrophil degranulation	3	480	0.031	3.46E-2	3.46E-2	4
Nuclear signaling by ERBB4	2	47	0.003	2.3E-3	6.91E-3	2
Peptide ligand-binding receptors	6	203	0.013	4.64E-7	4.82E-5	6
PERK regulates gene expression	2	42	0.003	1.85E-3	5.55E-3	1
Phospholipase C-mediated cascade; FGFR2	2	25	0.002	6.65E-4	3.87E-3	3
Phospholipase C-mediated cascade; FGFR3	1	18	0.001	2.68E-2	2.68E-2	3
Phospholipase C-mediated cascade; FGFR4	2	19	0.001	3.86E-4	3.09E-3	3
Phospholipase C-mediated cascade: FGFR1	1	22	0.001	3.27E-2	3.27E-2	3
PI-3K cascade:FGFR1	1	28	0.002	4.14E-2	4.14E-2	6
PI-3K cascade:FGFR2	2	31	0.002	1.02E-3	4.6E-3	6
PI-3K cascade:FGFR3	1	24	0.002	3.56E-2	3.56E-2	6
PI-3K cascade:FGFR4	2	25	0.002	6.65E-4	3.87E-3	6
PI3K Cascade	3	58	0.004	9.22E-5	1.99E-3	1
PI5P, PP2A and IER3 Regulate PI3K/AKT Signaling	3	129	0.008	9.46E-4	4.6E-3	1
PIP3 activates AKT signaling	3	321	0.021	1.21E-2	2.42E-2	1
Plasma lipoprotein assembly	1	30	0.002	4.43E-2	4.43E-2	9
Plasma lipoprotein assembly, remodeling, and clearance	2	102	0.007	1.03E-2	2.06E-2	27
Plasma lipoprotein remodeling	2	56	0.004	3.25E-3	9.74E-3	13
Post-translational protein phosphorylation	2	109	0.007	1.17E-2	2.34E-2	1
POU5F1 (OCT4), SOX2, NANOG activate genes related to proliferation	2	21	0.001	4.71E-4	3.3E-3	2
PPARA activates gene expression	2	175	0.011	2.84E-2	2.84E-2	1
RAF/MAP kinase cascade	3	322	0.021	1.22E-2	2.44E-2	1
Regulation of Complement cascade	2	139	0.009	1.85E-2	2.68E-2	2
Regulation of Insulin-like Growth Factor (IGF) transport and uptake by Insulin-like Growth Factor Binding Proteins (IGFBPs)	2	127	0.008	1.56E-2	2.68E-2	1
Regulation of lipid metabolism by PPARalpha	2	177	0.012	2.9E-2	2.9E-2	1
Scavenging by Class B Receptors	1	21	0.001	3.12E-2	3.12E-2	3
SHC-mediated cascade:FGFR1	1	30	0.002	4.43E-2	4.43E-2	4
SHC-mediated cascade:FGFR2	2	33	0.002	1.15E-3	4.6E-3	4
SHC-mediated cascade:FGFR3	1	26	0.002	3.85E-2	3.85E-2	4
SHC-mediated cascade:FGFR4	2	27	0.002	7.75E-4	3.87E-3	4
Signal Transduction	10	3.03	0.199	8.57E-3	1.71E-2	131
Signaling by ERBB4	2	82	0.005	6.79E-3	1.56E-2	2
Signaling by FGFR	3	107	0.007	5.52E-4	3.39E-3	117
Signaling by FGFR2	2	88	0.006	7.78E-3	1.56E-2	30
Signaling by FGFR4	2	51	0.003	2.7E-3	8.11E-3	29
Signaling by GPCR	6	876	0.057	1.55E-3	5.55E-3	9
Signaling by Insulin receptor	3	102	0.007	4.8E-4	3.36E-3	1
Signaling by Interleukins	7	658	0.043	3.71E-5	1.23E-3	5
Signaling by Receptor Tyrosine Kinases	5	623	0.041	2.07E-3	6.21E-3	120
Signaling by Type 1 Insulin-like Growth Factor 1 Receptor (IGF1R)	3	73	0.005	1.81E-4	1.99E-3	1
Syndecan interactions	1	29	0.002	4.29E-2	4.29E-2	1
TNF receptor superfamily (TNFSF) members mediating non-canonical NF-kB pathway	1	17	0.001	2.53E-2	2.68E-2	2
Transcriptional regulation of pluripotent stem cells	2	45	0.003	2.12E-3	6.35E-3	2
tRNA-derived small RNA (tsRNA or tRNA-related fragment, tRF) biogenesis	1	4	0	6.02E-3	1.56E-2	1
Unfolded Protein Response (UPR)	2	155	0.01	2.27E-2	2.68E-2	1
